# Supplementary material for: Screening and Identification of Key Biomarkers in Acquired Lapatinib-Resistant Breast Cancer
Source: Front Pharmacol. 2020 Sep 4;11:577150. doi: 10.3389/fphar.2020.577150 (PMC7500445; doi:10.3389/fphar.2020.577150)
Supplement: Supplementary file 1 [file Table_1.xlsx]

## Sheet: Sheet2
Supplementary Table 1.Enrichment analysis of DEGs.
term	id	description	Enrichment_Ratio	P_Value
Biologic Process	GO:0002903	negative regulation of B cell apoptotic process	57.861	0.00052645
Biologic Process	GO:0072109	glomerular mesangium development	49.595	0.0007232
Biologic Process	GO:0051238	sequestering of metal ion	46.289	0.00083293
Biologic Process	GO:0006261	DNA-dependent DNA replication	9.3829	0.00085813
Biologic Process	GO:0051865	protein autoubiquitination	16.023	0.00086431
Biologic Process	GO:0002526	acute inflammatory response	9.0173	0.00099496
Biologic Process	GO:0002902	regulation of B cell apoptotic process	38.574	0.001207
Biologic Process	GO:0072012	glomerulus vasculature development	30.188	0.0019777
Biologic Process	GO:1901342	regulation of vasculature development	5.5458	0.0020013
Biologic Process	GO:0001783	B cell apoptotic process	28.931	0.0021535
Cellular Component	GO:0005657	replication fork	25.497	1.7801e-05
Cellular Component	GO:0031298	replication fork protection complex	109.96	0.00013992
Cellular Component	GO:0044427	chromosomal part	3.9713	0.00073199
Cellular Component	GO:0044454	nuclear chromosome part	4.9326	0.001225
Cellular Component	GO:0000228	nuclear chromosome	4.6055	0.0017387
Cellular Component	GO:0005694	chromosome	3.47	0.0017489
Cellular Component	GO:0000791	euchromatin	26.656	0.0025453
Cellular Component	GO:0043596	nuclear replication fork	20.457	0.0042911
Cellular Component	GO:0014704	intercalated disc	17.248	0.0059898
Cellular Component	GO:0032993	protein-DNA complex	8.0949	0.0060004
Molecular Function	GO:0015295	solute:proton symporter activity	51.286	2.6286e-05
Molecular Function	GO:0003682	chromatin binding	5.7533	0.0001785
Molecular Function	GO:0055056	D-glucose transmembrane transporter activity	94.974	0.00019007
Molecular Function	GO:0005351	carbohydrate:proton symporter activity	94.974	0.00019007
Molecular Function	GO:0050786	RAGE receptor binding	77.706	0.00028952
Molecular Function	GO:0005402	carbohydrate:cation symporter activity	56.985	0.00054947
Molecular Function	GO:0005355	glucose transmembrane transporter activity	47.487	0.00079711
Molecular Function	GO:0015149	hexose transmembrane transporter activity	47.487	0.00079711
Molecular Function	GO:0015145	monosaccharide transmembrane transporter activity	42.738	0.00098695
Molecular Function	GO:0051119	sugar transmembrane transporter activity	35.615	0.0014252
KEGG	hsa00072	Synthesis and degradation of ketone bodies	63.226	0.00042417
KEGG	hsa00900	Terpenoid backbone biosynthesis	28.739	0.0021277
KEGG	hsa00650	Butanoate metabolism	22.581	0.0034418
KEGG	hsa00280	Valine, leucine and isoleucine degradation	13.172	0.0098842
KEGG	hsa04610	Complement and coagulation cascades	8.0033	0.025445
KEGG	hsa04657	IL-17 signaling pathway	6.7985	0.034401
KEGG	hsa05166	Human T-cell leukemia virus 1 infection	3.7192	0.044986
Reactome	R-HSA-6799990	Metal sequestration by antimicrobial proteins	95.072	0.00017784
Reactome	R-HSA-69306	DNA Replication	8.9832	0.00097157
Reactome	R-HSA-189200	Cellular hexose transport	27.163	0.0024087
Reactome	R-HSA-69002	DNA Replication Pre-Initiation	10.066	0.0032161
Reactome	R-HSA-68962	Activation of the pre-replicative complex	17.286	0.0058981
Reactome	R-HSA-69278	Cell Cycle, Mitotic	3.1927	0.010123
Reactome	R-HSA-425407	SLC-mediated transmembrane transport	4.6377	0.010408
Reactome	R-HSA-453279	Mitotic G1-G1/S phases	5.7426	0.015093
Reactome	R-HSA-390648	Muscarinic acetylcholine receptors	57.043	0.017411
Reactome	R-HSA-8857538	PTK6 promotes HIF1A stabilization	47.536	0.020858
