# Supplementary material for: Screening and Identification of Key Biomarkers in Acquired Lapatinib-Resistant Breast Cancer
Source: Front Pharmacol. 2020 Sep 4;11:577150. doi: 10.3389/fphar.2020.577150 (PMC7500445; doi:10.3389/fphar.2020.577150)
Supplement: Supplementary file 2 [file Table_2.xlsx]

## Sheet: Supplementary Table 2
Supplementary Table 2.Selection of hub genes.
SUID	AverageShortestPathLength	BetweennessCentrality	ClosenessCentrality	ClusteringCoefficient	Degree	degree.layout	Eccentricity	IsSingleNode	name	NeighborhoodConnectivity	NumberOfDirectedEdges	NumberOfUndirectedEdges	PartnerOfMultiEdgedNodePairs	Radiality	selected	SelfLoops	shared name	Stress	TopologicalCoefficient
81	1.16667	0.0777778	0.857143	0.7	5	5	2	FALSE	GINS2	4.2	5	0	0	0.916667	FALSE	0	GINS2	6	0.7
113	1.66667	0	0.6	1	2	2	2	FALSE	E2F2	5.5	2	0	0	0.666667	FALSE	0	E2F2	0	0.916667
87	1.33333	0.0222222	0.75	0.833333	4	4	2	FALSE	UHRF1	4.75	4	0	0	0.833333	FALSE	0	UHRF1	2	0.791667
72	1.16667	0.122222	0.857143	0.6	5	5	2	FALSE	MCM10	4	5	0	0	0.916667	FALSE	0	MCM10	8	0.666667
73	1.5	0	0.666667	1	3	3	2	FALSE	POLE2	5.33333	3	0	0	0.75	FALSE	0	POLE2	0	0.888889
75	1.5	0	0.666667	1	3	3	2	FALSE	SPC24	5	3	0	0	0.75	FALSE	0	SPC24	0	0.833333
76	1	0.244444	1	0.533333	6	6	1	FALSE	AURKB	3.66667	6	0	0	1	FALSE	0	AURKB	14	0.611111
