# Supplementary material for: Screening and Identification of Key Biomarkers in Acquired Lapatinib-Resistant Breast Cancer
Source: Front Pharmacol. 2020 Sep 4;11:577150. doi: 10.3389/fphar.2020.577150 (PMC7500445; doi:10.3389/fphar.2020.577150)
Supplement: Supplementary file 3 [file Table_3.xlsx]

## Sheet: Sheet1
Supplementary Table 3.Enrichment analysis of hub genes.
term	id	description	Enrichment_Ratio	P_Value
Biologic Process	GO:0007049	cell cycle	8.2136	8.1714e-06
Biologic Process	GO:0006259	DNA metabolic process	12.271	1.259e-05
Biologic Process	GO:0006261	DNA-dependent DNA replication	48.255	2.3408e-05
Biologic Process	GO:0006260	DNA replication	26.648	0.00013725
Biologic Process	GO:0006974	cellular response to DNA damage stimulus	11.814	0.00016909
Biologic Process	GO:0044772	mitotic cell cycle phase transition	14.665	0.0007953
Biologic Process	GO:0006281	DNA repair	13.976	0.000915
Biologic Process	GO:0044770	cell cycle phase transition	13.577	0.0009954
Biologic Process	GO:0000727	double-strand break repair via break-induced replication	476.11	0.0020988
Biologic Process	GO:2000371	regulation of DNA topoisomerase (ATP-hydrolyzing) activity	396.76	0.0025181
Cellular Component	GO:0044427	chromosomal part	17.02	1.0755e-07
Cellular Component	GO:0005694	chromosome	14.872	2.4063e-07
Cellular Component	GO:0044454	nuclear chromosome part	23.489	5.097e-07
Cellular Component	GO:0000228	nuclear chromosome	21.931	7.1656e-07
Cellular Component	GO:0005657	replication fork	109.27	1.9983e-06
Cellular Component	GO:0031298	replication fork protection complex	628.32	3.7954e-06
Cellular Component	GO:0043596	nuclear replication fork	116.9	0.00012159
Cellular Component	GO:0000779	condensed chromosome, centromeric region	42.962	0.00090102
Cellular Component	GO:0000776	kinetochore	37.794	0.001162
Cellular Component	GO:0032133	chromosome passenger complex	502.66	0.0019881
Molecular Function	GO:0140097	catalytic activity, acting on DNA	30.196	0.0017658
Molecular Function	GO:1990837	sequence-specific double-stranded DNA binding	10.126	0.0021439
Molecular Function	GO:0035174	histone serine kinase activity	463	0.0021582
Molecular Function	GO:0003690	double-stranded DNA binding	9.1082	0.0029097
Molecular Function	GO:0043565	sequence-specific DNA binding	7.5971	0.0048903
Molecular Function	GO:0043138	3'-5' DNA helicase activity	185.2	0.0053882
Molecular Function	GO:0035173	histone kinase activity	163.41	0.0061048
Molecular Function	GO:0003688	DNA replication origin binding	163.41	0.0061048
Molecular Function	GO:0008327	methyl-CpG binding	111.12	0.0089669
Molecular Function	GO:0003887	DNA-directed DNA polymerase activity	111.12	0.0089669
KEGG	hsa05166	Human T-cell leukemia virus 1 infection	28.514	0.0012253
KEGG	hsa03410	Base excision repair	110.17	0.0090572
KEGG	hsa03030	DNA replication	100.99	0.0098785
KEGG	hsa05219	Bladder cancer	88.671	0.011247
KEGG	hsa03420	Nucleotide excision repair	77.351	0.012887
KEGG	hsa05223	Non-small cell lung cancer	55.083	0.018073
KEGG	hsa05214	Glioma	51.204	0.019436
KEGG	hsa05218	Melanoma	50.493	0.019708
KEGG	hsa05212	Pancreatic cancer	48.473	0.020525
KEGG	hsa05220	Chronic myeloid leukemia	47.836	0.020797
Reactome	R-HSA-69278	Cell Cycle, Mitotic	16.876	1.1198e-07
Reactome	R-HSA-1640170	Cell Cycle	14.111	3.2614e-07
Reactome	R-HSA-69306	DNA Replication	47.483	6.8094e-07
Reactome	R-HSA-69002	DNA Replication Pre-Initiation	53.208	1.7246e-05
Reactome	R-HSA-453279	Mitotic G1-G1/S phases	30.354	9.2624e-05
Reactome	R-HSA-68962	Activation of the pre-replicative complex	91.368	0.0001972
Reactome	R-HSA-69620	Cell Cycle Checkpoints	15.436	0.00068248
Reactome	R-HSA-141424	Amplification of signal from the kinetochores	31.408	0.0016695
Reactome	R-HSA-141444	Amplification of signal from unattached kinetochores via a MAD2 inhibitory signal	31.408	0.0016695
Reactome	R-HSA-69618	Mitotic Spindle Checkpoint	26.921	0.0022643
